# Supplementary material for: Novel gastrointestinal disease in common marmosets characterised by duodenal dilation: a clinical and pathological study
Source: Sci Rep. 2020 Mar 2;10:3793. doi: 10.1038/s41598-020-60398-4 (PMC7052236; doi:10.1038/s41598-020-60398-4)
Supplement: Supplementary file 1 — Supplementary information [file 41598_2020_60398_MOESM1_ESM.xlsx]

## Sheet: Table1
Supplementary Table S1. Results of haematological analyses for marmosets with duodenal dilation (Case nos. 1-14) and control animals
Case No.	white blood cell (102/μL)	hematocrit (%)	albumin (g/dl)	creatinine (mg/dl)	GGTa (U/L)	total bilirubin (mg/dL)	chloride (mEq/l)
1	NA	NA	3.1	0.3	3	0.3	110
2	NA	NA	NA	NA	NA	NA	NA
3	65.7	32.8	3.9	1.3	1	0.4	85
4	39	29.8	2.7	0.4	3	0.3	102
5	NA	NA	NA	NA	NA	NA	NA
6	71.6	46.3	5.5	2.1	7	0.5	58
7	13.6	38.4	3.5	0.6	14	0.5	104
8	55.8	32.8	2.7	0.1	38	0.8	101
9	34.9	41.1	3.3	0.3	1	0.3	110
10	NA	NA	1.4	0.5	1	1.2	80
11	88.9	32.3	3.2	0.2	1	0.6	116
12	20.8	32.8	2.8	0.3	55	0.4	103
13	179.6	50.4	5.1	0.9	7	0.5	55
14	14.5	33.6	2.4	0.1	1	0.2	118
Control animalsb (n = 22)	44.0 ± 61.4	35.4 ± 10.5	3.3 ± 0.6	0.2 ± 0.1	4.1 ± 2.9	0.4 ± 0.3	105 ± 10
aGGT = γ-glutamyltranspeptidase, bMean ± standard deviation; Marmoset wasting syndrome (n = 8); Clostridium difficile infection (n = 2); tumour (n = 2); others (n = 10)
